# Supplementary material for: In vivo HIV-1 nuclear condensates safeguard against cGAS and license reverse transcription
Source: EMBO J. 2024 Dec 2;44(1):166–99. doi: 10.1038/s44318-024-00316-w (PMC11697293; doi:10.1038/s44318-024-00316-w)
Supplement: Supplementary file 4 — Movie EV2 [file 44318_2024_316_MOESM4_ESM.zip]

Archive with 2 entries (2 files):
- Movie EV2 legend.pdf
- Movie EV2.avi
