# Supplementary material for: In vivo HIV-1 nuclear condensates safeguard against cGAS and license reverse transcription
Source: EMBO J. 2024 Dec 2;44(1):166–99. doi: 10.1038/s44318-024-00316-w (PMC11697293; doi:10.1038/s44318-024-00316-w)
Supplement: Supplementary file 15 — Source data Fig. 1 [file 44318_2024_316_MOESM15_ESM.zip]

Archive with 15 entries (11 files):
- Figure 1/
- Figure 1/1A/
- Figure 1/1A/HIV1 - 11 days pi.tiff
- Figure 1/1A/HIV1 - 18 days pi.tiff
- Figure 1/1A/HIV1 - 25 days pi.tiff
- Figure 1/1A/HIV1 - 4 days pi.tiff
- Figure 1/1A/NI - 11 days pi.tiff
- Figure 1/1A/NI - 18 days pi.tiff
- Figure 1/1A/NI - 25 days pi.tiff
- Figure 1/1A/NI - 4 days pi.tiff
- Figure 1/1A/Thumbs.db
- Figure 1/1B/
- Figure 1/1B/CPSF6 1B.xlsx
- Figure 1/1C/
- Figure 1/1C/IN CPSF6 1C.xlsx
