# Supplementary material for: In vivo HIV-1 nuclear condensates safeguard against cGAS and license reverse transcription
Source: EMBO J. 2024 Dec 2;44(1):166–99. doi: 10.1038/s44318-024-00316-w (PMC11697293; doi:10.1038/s44318-024-00316-w)
Supplement: Supplementary file 15 — Source data Fig. 1 [file 44318_2024_316_MOESM15_ESM.zip › Figure 1/1B/CPSF6 1B.xlsx]

## Sheet: Feuil1
4 d.p.i.	11 d.p.i.	18 d.p.i.	25 d.p.i.	NI
6	1	1	2	0
6	1	1	2	0
6	3	2	1	0
3	1	1	1	0
5	5	1	1	0
4	2	1	0	0
2	1	1	1	0
3	1	2	0	0
2	1	1	1	0
1	1	1	0	0
1	1	1	0	0
2	1	2	0	0
2	2	3	0	0
3	1	1	1	0
1	2	1	0	0
2	1	1	0	0
4	1	1	2	0
2	1	1	0	0
3	1	1	3	0
9	2	2	0	0
1	1	1	1	0
1	1	1	2	0
1	1	1	1	0
3	1	1	1	0
2	1	1	1	0
4	1	1	0	0
1	1	1	2	0
4	1	1	2	0
1	2	1	1	0
1	1	1	0	0
2	1	1	1	0
2	1	0	1	0
3	2	1	2	0
1		0	2	0
1		2		0
2		1
1		1
1		0
1		2
1		0
2
2
3
5
1
3
1
2
7
2
3
2
1
7
2
2
2
3
2
3
2
2
3
3
1
3
8
5
2
2
11
8
4
3
2
3
1
2
4
2
1
3
1
4
1
3
2
3
4
1
1
5
2
5
2
6
5
1
1
1
1
2
1
2
2
4
2
