# Supplementary material for: In vivo HIV-1 nuclear condensates safeguard against cGAS and license reverse transcription
Source: EMBO J. 2024 Dec 2;44(1):166–99. doi: 10.1038/s44318-024-00316-w (PMC11697293; doi:10.1038/s44318-024-00316-w)
Supplement: Supplementary file 15 — Source data Fig. 1 [file 44318_2024_316_MOESM15_ESM.zip › Figure 1/1C/IN CPSF6 1C.xlsx]

## Sheet: Feuil1
4 days pi	11 days pi	18 days pi	25 days pi	NI
100	100	100	100	0
100	100	100	50	0
52.381	60	50	100	0
0	100	100	100	0
25	100	100	100	0
100	100	100	100	0
16.6667	100	100	100	0
50	100	100	100	0
50	100	100	100	0
100	100	100	100	0
100	100	100	33.3333	0
100	100	100	66.6667	0
100	100	100	100	0
100	100	100	100	0
75	100	100	100	0
100	100	50	100	0
100	100	100	100	0
100	100	100	100	0
100	100	100	100	0
50	100	100	100	0
50	100	100	100	0
100	100	50	50	0
100	100	100	100	0
66.6667	100	100	100	0
100		100	100	0
100		100		0
37.5		100		0
50		100		0
100		100		0
100		100		0
50		100		0
50		100		0
25		100		0
100		33.3333		0
100		100		0
100		100
100		100
100		100
100		100
100		100
50
100
100
20
40
100
100
100
100
