# Supplementary material for: In vivo HIV-1 nuclear condensates safeguard against cGAS and license reverse transcription
Source: EMBO J. 2024 Dec 2;44(1):166–99. doi: 10.1038/s44318-024-00316-w (PMC11697293; doi:10.1038/s44318-024-00316-w)
Supplement: Supplementary file 16 — Source data Fig. 2 [file 44318_2024_316_MOESM16_ESM.zip]

Archive with 38 entries (31 files):
- Figure 2/
- __MACOSX/._Figure 2
- Figure 2/2G/
- __MACOSX/Figure 2/._2G
- Figure 2/2F/
- __MACOSX/Figure 2/._2F
- Figure 2/2C/
- __MACOSX/Figure 2/._2C
- Figure 2/2D/
- __MACOSX/Figure 2/._2D
- Figure 2/2E/
- __MACOSX/Figure 2/._2E
- Figure 2/2B/
- __MACOSX/Figure 2/._2B
- Figure 2/2G/GFP CPSF6 2F.xlsx
- __MACOSX/Figure 2/2G/._GFP CPSF6 2F.xlsx
- Figure 2/2F/Transcription-incoming linear regression.xlsx
- __MACOSX/Figure 2/2F/._Transcription-incoming linear regression.xlsx
- Figure 2/2F/CPSF6-GFP linear regression.xlsx
- __MACOSX/Figure 2/2F/._CPSF6-GFP linear regression.xlsx
- Figure 2/2C/NEV- (neg).xlsx
- __MACOSX/Figure 2/2C/._NEV- (neg).xlsx
- Figure 2/2C/NEV+ (pos).xlsx
- __MACOSX/Figure 2/2C/._NEV+ (pos).xlsx
- Figure 2/2D/CPSF6 MCP-MS2 2D.xlsx
- __MACOSX/Figure 2/2D/._CPSF6 MCP-MS2 2D.xlsx
- Figure 2/2E/Thumbs.db
- __MACOSX/Figure 2/2E/._Thumbs.db
- Figure 2/2E/HIV1 4dpi vRNA CPSF6.tiff
- __MACOSX/Figure 2/2E/._HIV1 4dpi vRNA CPSF6.tiff
- Figure 2/2E/HIV1 4dpi GFP CPSF6.tiff
- __MACOSX/Figure 2/2E/._HIV1 4dpi GFP CPSF6.tiff
- Figure 2/2B/Thumbs.db
- __MACOSX/Figure 2/2B/._Thumbs.db
- Figure 2/2B/NEV- (neg).tiff
- __MACOSX/Figure 2/2B/._NEV- (neg).tiff
- Figure 2/2B/NEV+ (pos).tiff
- __MACOSX/Figure 2/2B/._NEV+ (pos).tiff
