# Supplementary material for: In vivo HIV-1 nuclear condensates safeguard against cGAS and license reverse transcription
Source: EMBO J. 2024 Dec 2;44(1):166–99. doi: 10.1038/s44318-024-00316-w (PMC11697293; doi:10.1038/s44318-024-00316-w)
Supplement: Supplementary file 16 — Source data Fig. 2 [file 44318_2024_316_MOESM16_ESM.zip › Figure 2/2G/GFP CPSF6 2F.xlsx]

## Sheet: Sheet1
GFP+ cells	0.2414
GFP- cells	0.7586
GFP+ cells presenting CPSF6 clusters	0.1632
GFP+ cells not presenting CPSF6 clusters	0.8367
