# Supplementary material for: In vivo HIV-1 nuclear condensates safeguard against cGAS and license reverse transcription
Source: EMBO J. 2024 Dec 2;44(1):166–99. doi: 10.1038/s44318-024-00316-w (PMC11697293; doi:10.1038/s44318-024-00316-w)
Supplement: Supplementary file 16 — Source data Fig. 2 [file 44318_2024_316_MOESM16_ESM.zip › Figure 2/2F/Transcription-incoming linear regression.xlsx]

## Sheet: Feuil1
Number of incoming vRNA foci/cell	Number of transcription foci/cell
0	2
3	2
2	1
0	0
2	2
0	0
1	0
0	0
0	0
0	0
0	3
1	7
2	3
3	5
0	0
3	3
0	0
0	0
0	0
1	0
2	2
0	1
0	0
0	0
0	0
2	4
0	0
0	0
2	1
0	0
3	2
0	0
0	0
1	3
2	4
3	6
4	6
2	1
1	2
0	0
1	2
0	0
0	1
0	0
0	0
0	0
0	0
0	0
1	2
0	1
0	0
0	0
0	0
2	6
0	0
0	1
1	1
1	0
0	1
0	0
0	0
1	3
