# Supplementary material for: In vivo HIV-1 nuclear condensates safeguard against cGAS and license reverse transcription
Source: EMBO J. 2024 Dec 2;44(1):166–99. doi: 10.1038/s44318-024-00316-w (PMC11697293; doi:10.1038/s44318-024-00316-w)
Supplement: Supplementary file 16 — Source data Fig. 2 [file 44318_2024_316_MOESM16_ESM.zip › Figure 2/2F/CPSF6-GFP linear regression.xlsx]

## Sheet: Feuil1
% of GFP+ cells	% of cells presenting CPSF6 clusters
0	0
0	0
0	0
0	0
0	0
0	0
0	0
0	0
0	0
0	0
2.94	0
0	2.86
2.08	4.17
5.41	8.11
0	5.66
0	2.13
4.44	6.67
16.22	45.95
7.32	24.39
20	66.67
10.34	68.97
8.33	38.89
34.38	50
25	54.17
14.81	59.26
18.75	62.5
30	100
44.44	100
45	85
16	76
28.57	80.95
23.81	71.43
4.76	71.43
