# Supplementary material for: In vivo HIV-1 nuclear condensates safeguard against cGAS and license reverse transcription
Source: EMBO J. 2024 Dec 2;44(1):166–99. doi: 10.1038/s44318-024-00316-w (PMC11697293; doi:10.1038/s44318-024-00316-w)
Supplement: Supplementary file 16 — Source data Fig. 2 [file 44318_2024_316_MOESM16_ESM.zip › Figure 2/2C/NEV- (neg).xlsx]

## Sheet: Feuil1
CPSF6 clusters	MCP-MS2 dots	RNA-FISH loci			%
2	1	3		RNA-FISH signal colocalizing with CPSF6 clusters	50
10	9	19		RNA-FISH signal colocalizing with MCP-MS2 dots	45.56
1	2	3		RNA-FISH signal not colocalizing	4.44
4	1	2
2	2	4
2	1	3
6	4	9
6	6	14
3	3	5
2	1	3
2	2	5
6	2	7
4	4	6
4	3	7
