# Supplementary material for: In vivo HIV-1 nuclear condensates safeguard against cGAS and license reverse transcription
Source: EMBO J. 2024 Dec 2;44(1):166–99. doi: 10.1038/s44318-024-00316-w (PMC11697293; doi:10.1038/s44318-024-00316-w)
Supplement: Supplementary file 16 — Source data Fig. 2 [file 44318_2024_316_MOESM16_ESM.zip › Figure 2/2C/NEV+ (pos).xlsx]

## Sheet: Feuil1
CPSF6 clusters	MCP-MS2 dots	RNA-FISH loci			%
3	0	1		RNA-FISH signal colocalizing with CPSF6 clusters	100
7	0	6		RNA-FISH signal colocalizing with MCP-MS2 dots	0
4	0	4		RNA-FISH signal not colocalizing	0
5	0	3
9	0	6
2	0	2
5	0	4
3	0	3
3	0	3
4	0	4
5	0	4
3	0	3
7	0	7
4	0	4
4	0	4
3	0	3
