# Supplementary material for: In vivo HIV-1 nuclear condensates safeguard against cGAS and license reverse transcription
Source: EMBO J. 2024 Dec 2;44(1):166–99. doi: 10.1038/s44318-024-00316-w (PMC11697293; doi:10.1038/s44318-024-00316-w)
Supplement: Supplementary file 16 — Source data Fig. 2 [file 44318_2024_316_MOESM16_ESM.zip › Figure 2/2D/CPSF6 MCP-MS2 2D.xlsx]

## Sheet: Sheet1
Co-existence of CPSF6 clusters and MCP-MS2 vRNA foci	1
Association between MCP-MS2 vRNA foci and CPSF6 clusters	0
