# Supplementary material for: In vivo HIV-1 nuclear condensates safeguard against cGAS and license reverse transcription
Source: EMBO J. 2024 Dec 2;44(1):166–99. doi: 10.1038/s44318-024-00316-w (PMC11697293; doi:10.1038/s44318-024-00316-w)
Supplement: Supplementary file 17 — Source data Fig. 3 [file 44318_2024_316_MOESM17_ESM.zip]

Archive with 11 entries (7 files):
- Figure 3/
- Figure 3/3B/
- Figure 3/3B/Number of CPSF6 clusters per cell.xlsx
- Figure 3/3B/Percentage of CPSF6 cluster positive vs negative cells.xlsx
- Figure 3/3B/RT-PCR (LRT per L of blood).xlsx
- Figure 3/3C/
- Figure 3/3C/BM cell - Incoming vRNA and transcription foci.tiff
- Figure 3/3C/BM cell - Incoming vRNA.tiff
- Figure 3/3C/Thumbs.db
- Figure 3/3D/
- Figure 3/3D/Sphericity.xlsx
