# Supplementary material for: In vivo HIV-1 nuclear condensates safeguard against cGAS and license reverse transcription
Source: EMBO J. 2024 Dec 2;44(1):166–99. doi: 10.1038/s44318-024-00316-w (PMC11697293; doi:10.1038/s44318-024-00316-w)
Supplement: Supplementary file 17 — Source data Fig. 3 [file 44318_2024_316_MOESM17_ESM.zip › Figure 3/3B/Number of CPSF6 clusters per cell.xlsx]

## Sheet: Feuil1
Mouse A	Mouse B	Mouse C	Mouse D	Mouse NI
5	1	0	0	0
0	1	1	0	0
0	0	0	0	0
0	0	0	0	0
0	0	0	0	0
0	0	0	0	0
0	0	0	0	0
0	0	0	0	0
0	3	0	0	0
8	0	0	2	0
1	0	0	0	0
1	0	1	0	0
1	0	0	0	0
0	0	0	0	0
0	1	0	0	0
0	0	0	0	0
0	0	0	0	0
0	9	1	0	0
0	0	0	0	0
0	0	0	1	0
0	0	1	0	0
0	0	0	0	0
1	0	1	0	0
0	0	0	0	0
0	0	0	0	0
0	0	1	1	0
0	1	2	0	0
0	0	0	1	0
3	0	0	0	0
0	0	2	0	0
2	0	0	0	0
1	1	0	0	0
0	0	0	0	0
2	1	0	0	0
0	0	0	0	0
0	0	0	0	0
2	0	1	0	0
0	1	0	0	0
0	0	1	0	0
3	0	0	0	0
0	0	1	0	0
1	0	0	2	0
0	0	1	0	0
0	0	0	0	0
0	0	0	0	0
3	0	0	0	0
0	0	0	0	0
3	0	0	1	0
1	0	0	0	0
1	0	0	0	0
0	0	0	1	0
2	0	0	0	0
1	0	0	0	0
0	0	0	0	0
0	0	0	0	0
0	1	0	0	0
0	0	1	0	0
0	3	0	0	0
0	0	0	0	0
1	0	0	1	0
1	0	0	0	0
0	0	0	0	0
0	0	0	0	0
0	2	0	0	0
0	1	0	1	0
0	1	0	1	0
0	0	0	0	0
0	0	0	0	0
0	1	0	0	0
0	0	0	0	0
0	0	0	0	0
0	0	0	0	0
0	0	0	0	0
0	0	0	0	0
0	0	0	0	0
0	10	0	0	0
1	0	0	0	0
0	0	1	0	0
0	0	0	0	0
0	0	0	0	0
0	0	0	0	0
1	0	0	0	0
0	0	0	1	0
0	1	0	0	0
0	0	0	0	0
0	0	0	0	0
0	0	0	0	0
0	0	0	1	0
0	1	0	0	0
0	0	0	0	0
0	0	0	0	0
0	0	0	0	0
0	4	0	2	0
0	1	1	0	0
0	0	0	1	0
0	0	0	0	0
0	1	0	1	0
0	0	0	0	0
0	0	0	0	0
0	0	0	0	0
0	0	0	0	0
0	0	0	0	0
3	0	0	0	0
1	0	0	2	0
0	0	0	2	0
0	0	0	0	0
1	0	0	0	0
0	0	0	1	0
0	0	0	0	0
0	0	0	1	0
1	1	1	0	0
0	0	1	0	0
0	0	0	0	0
0	1	0	0	0
0	0	0	0	0
0	0	0	0	0
0	0	0	0	0
0	0	0	0	0
0	0	0	0	0
0		0	0	0
0		0	0	0
0		0	0	0
0		0	0	0
0		0	0	0
0		1	0	0
0		0	0	0
2		0	0	0
0		0	0	0
0		0	0	0
0		0	0	0
0		3	0	0
0		0	0	0
3		0	0	0
0		0	0	0
0		0	0	0
0		1	0	0
1		0	0	0
1		0	0	0
0		0	0	0
0		0	0	0
0		0	0	0
0		0	0	0
1		0	0	0
0		0	0	0
0		0	0	0
0		0	0	0
0		0	1	0
0		0	0	0
0		0	0	0
0		0	0	0
0		0	0	0
0		0	0	0
0		0	0	0
0		1	0	0
0		0	0	0
0		0	0	0
1		0	0	0
1		0	1
0		0	0
0		0	0
0		0	0
0		0	0
0		0	0
0		0	0
0		0	0
0		0	0
0		0	0
0		0	1
0		0	0
0		0	0
0		0	0
0		0	0
0		0	0
0		0	0
0		0	0
0		0	0
0			0
			0
			0
			0
			0
			0
			0
			0
			0
			0
			2
			1
