# Supplementary material for: In vivo HIV-1 nuclear condensates safeguard against cGAS and license reverse transcription
Source: EMBO J. 2024 Dec 2;44(1):166–99. doi: 10.1038/s44318-024-00316-w (PMC11697293; doi:10.1038/s44318-024-00316-w)
Supplement: Supplementary file 17 — Source data Fig. 3 [file 44318_2024_316_MOESM17_ESM.zip › Figure 3/3B/Percentage of CPSF6 cluster positive vs negative cells.xlsx]

## Sheet: Feuil1
Mouse A	Mouse B	Mouse C	Mouse D	Mouse NI
1	1	0	0	0		CPSF6 cluster negative cell= 0
1	0	1	0	0		CPSF6 cluster positive cell= 1
0	0	0	0	0
0	0	0	0	0
0	0	0	0	0
0	0	0	0	0
0	0	0	0	0
0	0	0	0	0
1	0	0	0	0
0	1	0	1	0
0	1	0	0	0
0	1	1	0	0
0	1	0	0	0
0	0	0	0	0
1	0	0	0	0
0	0	0	0	0
0	0	0	0	0
1	0	1	0	0
0	0	0	0	0
0	0	0	1	0
0	0	1	0	0
0	0	0	0	0
0	1	1	0	0
0	0	0	0	0
0	0	0	0	0
0	0	1	1	0
1	0	1	0	0
0	0	0	1	0
0	1	0	0	0
0	0	1	0	0
0	1	0	0	0
1	1	0	0	0
0	0	0	0	0
1	1	0	0	0
0	0	0	0	0
0	0	0	0	0
0	1	1	0	0
1	0	0	0	0
0	0	1	0	0
0	1	0	0	0
0	0	1	0	0
0	1	0	1	0
0	0	1	0	0
0	0	0	0	0
0	0	0	0	0
0	1	0	0	0
0	0	0	0	0
0	1	0	1	0
0	1	0	0	0
0	1	0	0	0
0	0	0	1	0
0	1	0	0	0
0	1	0	0	0
0	0	0	0	0
0	0	0	0	0
1	0	0	0	0
0	0	1	0	0
1	0	0	0	0
0	0	0	0	0
0	1	0	1	0
0	1	0	0	0
0	0	0	0	0
0	0	0	0	0
1	0	0	0	0
1	0	0	1	0
1	0	0	1	0
0	0	0	0	0
0	0	0	0	0
1	0	0	0	0
0	0	0	0	0
0	0	0	0	0
0	0	0	0	0
0	0	0	0	0
0	0	0	0	0
0	0	0	0	0
1	0	0	0	0
0	1	0	0	0
0	0	1	0	0
0	0	0	0	0
0	0	0	0	0
0	0	0	0	0
0	1	0	0	0
0	0	0	1	0
1	0	0	0	0
0	0	0	0	0
0	0	0	0	0
0	0	0	0	0
0	0	0	1	0
1	0	0	0	0
0	0	0	0	0
0	0	0	0	0
0	0	0	0	0
1	0	0	1	0
1	0	1	0	0
0	0	0	1	0
0	0	0	0	0
1	0	0	1	0
0	0	0	0	0
0	0	0	0	0
0	0	0	0	0
0	0	0	0	0
0	0	0	0	0
0	1	0	0	0
0	1	0	1	0
0	0	0	1	0
0	0	0	0	0
0	1	0	0	0
0	0	0	1	0
0	0	0	0	0
0	0	0	1	0
1	1	1	0	0
0	0	1	0	0
0	0	0	0	0
1	0	0	0	0
0	0	0	0	0
0	0	0	0	0
0	0	0	0	0
0	0	0	0	0
0	0	0	0	0
	0	0	0	0
0.1933	0	0	0	0
	0	0	0	0
	0	0	0	0
	0	0	0	0
	0	1	0	0
	0	0	0	0
	1	0	0	0
	0	0	0	0
	0	0	0	0
	0	0	0	0
	0	1	0	0
	0	0	0	0
	1	0	0	0
	0	0	0	0
	0	0	0	0
	0	1	0	0
	1	0	0	0
	1	0	0	0
	0	0	0	0
	0	0	0	0
	0	0	0	0
	0	0	0	0
	1	0	0	0
	0	0	0	0
	0	0	0	0
	0	0	0	0
	0	0	1	0
	0	0	0	0
	0	0	0	0
	0	0	0	0
	0	0	0	0
	0	0	0	0
	0	0	0	0
	0	1	0	0
	0	0	0	0
	0	0	0	0
	1	0	0	0
	1	0	1
	0	0	0	0
	0	0	0
	0	0	0
	0	0	0
	0	0	0
	0	0	0
	0	0	0
	0	0	0
	0	0	0
	0	0	1
	0	0	0
	0	0	0
	0	0	0
	0	0	0
	0	0	0
	0	0	0
	0	0	0
	0	0	0
	0		0
		0.119	0
	0.192		0
			0
			0
			0
			0
			0
			0
			0
			1
			1
			0.128
