# Supplementary material for: In vivo HIV-1 nuclear condensates safeguard against cGAS and license reverse transcription
Source: EMBO J. 2024 Dec 2;44(1):166–99. doi: 10.1038/s44318-024-00316-w (PMC11697293; doi:10.1038/s44318-024-00316-w)
Supplement: Supplementary file 17 — Source data Fig. 3 [file 44318_2024_316_MOESM17_ESM.zip › Figure 3/3B/RT-PCR (LRT per L of blood).xlsx]

## Sheet: Sheet1
	Mouse A	Mouse B	Mouse C	Mouse D	Mouse NI
replicate 1	13390000000	9671000000	7389000000	5149000000	0
replicate 2	13390000000	7712000000	7993000000	7885000000	0
