# Supplementary material for: In vivo HIV-1 nuclear condensates safeguard against cGAS and license reverse transcription
Source: EMBO J. 2024 Dec 2;44(1):166–99. doi: 10.1038/s44318-024-00316-w (PMC11697293; doi:10.1038/s44318-024-00316-w)
Supplement: Supplementary file 17 — Source data Fig. 3 [file 44318_2024_316_MOESM17_ESM.zip › Figure 3/3D/Sphericity.xlsx]

## Sheet: Feuil1
Sphericity (%)
97.6827		Sphericity <98%	0.08
96.0681		Sphericity >98%	0.92
100
100
98.2442
100
100
100
100
90.5087
100
99.7045
100
100
100
100
100
100
100
100
100
100
100
100
100
95.0708
100
100
100
100
100
100
100
100
100
100
100
100
100
100
100
100
100
100
100
100
100
100
100
100
