# Supplementary material for: In vivo HIV-1 nuclear condensates safeguard against cGAS and license reverse transcription
Source: EMBO J. 2024 Dec 2;44(1):166–99. doi: 10.1038/s44318-024-00316-w (PMC11697293; doi:10.1038/s44318-024-00316-w)
Supplement: Supplementary file 18 — Source data Fig. 4 [file 44318_2024_316_MOESM18_ESM.zip]

Archive with 66 entries (60 files):
- Figure 4/
- __MACOSX/._Figure 4
- Figure 4/Figure 4E/
- __MACOSX/Figure 4/._Figure 4E
- Figure 4/Figure 4D/
- __MACOSX/Figure 4/._Figure 4D
- Figure 4/Fig.4B/
- __MACOSX/Figure 4/._Fig.4B
- Figure 4/Fig.4C/
- __MACOSX/Figure 4/._Fig.4C
- Figure 4/Fig.4A/
- __MACOSX/Figure 4/._Fig.4A
- Figure 4/Figure 4E/size and dots Fig.4E.xlsx
- __MACOSX/Figure 4/Figure 4E/._size and dots Fig.4E.xlsx
- Figure 4/Figure 4D/Thumbs.db
- __MACOSX/Figure 4/Figure 4D/._Thumbs.db
- Figure 4/Figure 4D/HIV -NEV.tif
- __MACOSX/Figure 4/Figure 4D/._HIV -NEV.tif
- Figure 4/Figure 4D/IN counts +NEV-NEV.xlsx
- __MACOSX/Figure 4/Figure 4D/._IN counts +NEV-NEV.xlsx
- Figure 4/Figure 4D/HIV +NEV.tif
- __MACOSX/Figure 4/Figure 4D/._HIV +NEV.tif
- Figure 4/Fig.4B/Thumbs.db
- __MACOSX/Figure 4/Fig.4B/._Thumbs.db
- Figure 4/Fig.4B/1 HIV CA 6nm CPSF6 10nm-0009.jpg
- __MACOSX/Figure 4/Fig.4B/._1 HIV CA 6nm CPSF6 10nm-0009.jpg
- Figure 4/Fig.4B/1 HIV CA 6nm CPSF6 10nm-0008.jpg
- __MACOSX/Figure 4/Fig.4B/._1 HIV CA 6nm CPSF6 10nm-0008.jpg
- Figure 4/Fig.4B/1 HIV CA 6nm CPSF6 10nm-0001.jpg
- __MACOSX/Figure 4/Fig.4B/._1 HIV CA 6nm CPSF6 10nm-0001.jpg
- Figure 4/Fig.4B/1 HIV CA 6nm CPSF6 10nm-0003.jpg
- __MACOSX/Figure 4/Fig.4B/._1 HIV CA 6nm CPSF6 10nm-0003.jpg
- Figure 4/Fig.4B/1 HIV CA 6nm CPSF6 10nm-0006.jpg
- __MACOSX/Figure 4/Fig.4B/._1 HIV CA 6nm CPSF6 10nm-0006.jpg
- Figure 4/Fig.4B/1 HIV CA 6nm CPSF6 10nm-0004.jpg
- __MACOSX/Figure 4/Fig.4B/._1 HIV CA 6nm CPSF6 10nm-0004.jpg
- Figure 4/Fig.4C/2 NEV CA 6nm CPSF6 10nm-0019.jpg
- __MACOSX/Figure 4/Fig.4C/._2 NEV CA 6nm CPSF6 10nm-0019.jpg
- Figure 4/Fig.4C/Thumbs.db
- __MACOSX/Figure 4/Fig.4C/._Thumbs.db
- Figure 4/Fig.4C/2 NEV CA 6nm CPSF6 10nm-0022.jpg
- __MACOSX/Figure 4/Fig.4C/._2 NEV CA 6nm CPSF6 10nm-0022.jpg
- Figure 4/Fig.4C/2 NEV CA 6nm CPSF6 10nm-0020.jpg
- __MACOSX/Figure 4/Fig.4C/._2 NEV CA 6nm CPSF6 10nm-0020.jpg
- Figure 4/Fig.4C/2 NEV CA 6nm CPSF6 10nm-0010.jpg
- __MACOSX/Figure 4/Fig.4C/._2 NEV CA 6nm CPSF6 10nm-0010.jpg
- Figure 4/Fig.4C/2 NEV CA 6nm CPSF6 10nm-0012.jpg
- __MACOSX/Figure 4/Fig.4C/._2 NEV CA 6nm CPSF6 10nm-0012.jpg
- Figure 4/Fig.4C/2 NEV CA 6nm CPSF6 10nm-0017.jpg
- __MACOSX/Figure 4/Fig.4C/._2 NEV CA 6nm CPSF6 10nm-0017.jpg
- Figure 4/Fig.4A/HIV CA 6nm CPSF6 10nm-0013.dm4
- __MACOSX/Figure 4/Fig.4A/._HIV CA 6nm CPSF6 10nm-0013.dm4
- Figure 4/Fig.4A/Ctrl CA 6nm CPSF6 10nm-0002.jpg
- __MACOSX/Figure 4/Fig.4A/._Ctrl CA 6nm CPSF6 10nm-0002.jpg
- Figure 4/Fig.4A/HIV CA 6nm CPSF6 10nm-0013.jpg
- __MACOSX/Figure 4/Fig.4A/._HIV CA 6nm CPSF6 10nm-0013.jpg
- Figure 4/Fig.4A/Ctrl CA 6nm CPSF6 10nm-0002.dm4
- __MACOSX/Figure 4/Fig.4A/._Ctrl CA 6nm CPSF6 10nm-0002.dm4
- Figure 4/Fig.4A/HIV CA 6nm CPSF6 10nm-0019.dm4
- __MACOSX/Figure 4/Fig.4A/._HIV CA 6nm CPSF6 10nm-0019.dm4
- Figure 4/Fig.4A/HIV CA 6nm CPSF6 10nm-0023.jpg
- __MACOSX/Figure 4/Fig.4A/._HIV CA 6nm CPSF6 10nm-0023.jpg
- Figure 4/Fig.4A/HIV CA 6nm CPSF6 10nm-0023.dm4
- __MACOSX/Figure 4/Fig.4A/._HIV CA 6nm CPSF6 10nm-0023.dm4
- Figure 4/Fig.4A/HIV CA 6nm CPSF6 10nm-0019.jpg
- __MACOSX/Figure 4/Fig.4A/._HIV CA 6nm CPSF6 10nm-0019.jpg
