# Supplementary material for: In vivo HIV-1 nuclear condensates safeguard against cGAS and license reverse transcription
Source: EMBO J. 2024 Dec 2;44(1):166–99. doi: 10.1038/s44318-024-00316-w (PMC11697293; doi:10.1038/s44318-024-00316-w)
Supplement: Supplementary file 18 — Source data Fig. 4 [file 44318_2024_316_MOESM18_ESM.zip › Figure 4/Figure 4E/size and dots Fig.4E.xlsx]

## Sheet: size condensates
- NEV	+ NEV
491.94	527.784
561.242	532.489
565.501	540.914
593.934	549.157
631.808	558.733
637.424	677.777
643.407	744.69
645.911	752.957
675.957	780.259
680.523	810.894
717.482	832.48
720.62	878.117
746.824	894.118
753.176	923.582
757.147	940.979
768.466	941.657
796.621	960.503
835.844	974.817
915.468	993.251
954.02	1232.81
890.731	651.005
845.271	814.67
854.301	720.416
667.168	1037.37
713.78	587.996
551.975	857.475
602.755	1082.08
	726.986
	1013.21
	1171.97
	1167.96
	1113.05

## Sheet: N. Dots for condensate
- NEV	+ NEV
6	18
7	19
14	20
15	20
16	20
16	30
16	31
21	38
33	38
35	40
39	42
40	42
42	46
43	47
48	55
49	67
51	68
54	100
57	105
58	130
41	51
31	20
20	24
38	43
60	24
31	37
34	56
	23
	39
	32
	63
	104
