# Supplementary material for: In vivo HIV-1 nuclear condensates safeguard against cGAS and license reverse transcription
Source: EMBO J. 2024 Dec 2;44(1):166–99. doi: 10.1038/s44318-024-00316-w (PMC11697293; doi:10.1038/s44318-024-00316-w)
Supplement: Supplementary file 18 — Source data Fig. 4 [file 44318_2024_316_MOESM18_ESM.zip › Figure 4/Figure 4D/IN counts +NEV-NEV.xlsx]

## Sheet: Sheet1
+ NEV	- NEV
2	8
3	4
0	3
2	9
2	2
7	8
2	1
12	6
2	4
1	33
5	9
6	2
2	3
4	6
4	3
1	6
1	4
2	5
9	11
2	15
13
