# Supplementary material for: In vivo HIV-1 nuclear condensates safeguard against cGAS and license reverse transcription
Source: EMBO J. 2024 Dec 2;44(1):166–99. doi: 10.1038/s44318-024-00316-w (PMC11697293; doi:10.1038/s44318-024-00316-w)
Supplement: Supplementary file 19 — Source data Fig. 5 [file 44318_2024_316_MOESM19_ESM.zip]

Archive with 14 entries (11 files):
- Figure 5/
- __MACOSX/._Figure 5
- Figure 5/Figure 5A/
- __MACOSX/Figure 5/._Figure 5A
- Figure 5/Figure 5B/
- __MACOSX/Figure 5/._Figure 5B
- Figure 5/Figure 5A/5Fa.tif
- __MACOSX/Figure 5/Figure 5A/._5Fa.tif
- Figure 5/Figure 5A/5Fg.tif
- __MACOSX/Figure 5/Figure 5A/._5Fg.tif
- Figure 5/Figure 5B/% cores + calculations.xlsx
- __MACOSX/Figure 5/Figure 5B/._% cores + calculations.xlsx
- Figure 5/Figure 5B/% cores.xlsx
- __MACOSX/Figure 5/Figure 5B/._% cores.xlsx
