# Supplementary material for: In vivo HIV-1 nuclear condensates safeguard against cGAS and license reverse transcription
Source: EMBO J. 2024 Dec 2;44(1):166–99. doi: 10.1038/s44318-024-00316-w (PMC11697293; doi:10.1038/s44318-024-00316-w)
Supplement: Supplementary file 19 — Source data Fig. 5 [file 44318_2024_316_MOESM19_ESM.zip › Figure 5/Figure 5B/% cores + calculations.xlsx]

## Sheet: Sheet1
The volumes/datasets that have been modeled are the following:
Dataset	Pixel size (A)	Dense Cores	Lighter Cores	Ghosts	CPSF6 beads	CA beads			TOT=121	Dense Cores %	Lighter Cores %	Ghosts %
1HIV_JT4	4	3	8	44	114	34				13.223	23.14	63.6363
3HIV_JT2	4	8	7	21	42	8
1HIV_JT5	4	1	5	2	22	5
2HIV_JT5	4	4	8	10	30	7
2NEV_JT5	4	15	21	35	92	27			TOT=163	18.4	32.5	49
1NEV_JT6	4	4	16	15	67	12
2NEV_JT6	4	11	16	30	76	27
