# Supplementary material for: In vivo HIV-1 nuclear condensates safeguard against cGAS and license reverse transcription
Source: EMBO J. 2024 Dec 2;44(1):166–99. doi: 10.1038/s44318-024-00316-w (PMC11697293; doi:10.1038/s44318-024-00316-w)
Supplement: Supplementary file 19 — Source data Fig. 5 [file 44318_2024_316_MOESM19_ESM.zip › Figure 5/Figure 5B/% cores.xlsx]

## Sheet: Sheet1
NEV	Number of events %
Dense Cores	18.4
Lighter Cores	32.5
Ghosts	49
Without NEV	Number of events %
Dense Cores	13.2231
Lighter Cores	23.1405
Ghosts	63.6364
