# Supplementary material for: In vivo HIV-1 nuclear condensates safeguard against cGAS and license reverse transcription
Source: EMBO J. 2024 Dec 2;44(1):166–99. doi: 10.1038/s44318-024-00316-w (PMC11697293; doi:10.1038/s44318-024-00316-w)
Supplement: Supplementary file 20 — Source data Fig. 6 [file 44318_2024_316_MOESM20_ESM.zip]

Archive with 34 entries (30 files):
- Figure 6/
- __MACOSX/._Figure 6
- Figure 6/Figure 6A/
- __MACOSX/Figure 6/._Figure 6A
- Figure 6/Figue 6 C/
- __MACOSX/Figure 6/._Figue 6 C
- Figure 6/Figure 6B/
- __MACOSX/Figure 6/._Figure 6B
- Figure 6/Figure 6A/HIV1.tiff
- __MACOSX/Figure 6/Figure 6A/._HIV1.tiff
- Figure 6/Figure 6A/Thumbs.db
- __MACOSX/Figure 6/Figure 6A/._Thumbs.db
- Figure 6/Figure 6A/HIV1 NEV washout PF74.tiff
- __MACOSX/Figure 6/Figure 6A/._HIV1 NEV washout PF74.tiff
- Figure 6/Figure 6A/HIV1 NEV.tiff
- __MACOSX/Figure 6/Figure 6A/._HIV1 NEV.tiff
- Figure 6/Figure 6A/HIV1 NEV washout.tiff
- __MACOSX/Figure 6/Figure 6A/._HIV1 NEV washout.tiff
- Figure 6/Figure 6A/GFP quantification Flow cytometry.xlsx
- __MACOSX/Figure 6/Figure 6A/._GFP quantification Flow cytometry.xlsx
- Figure 6/Figue 6 C/NO PF74.tiff
- __MACOSX/Figure 6/Figue 6 C/._NO PF74.tiff
- Figure 6/Figue 6 C/Thumbs.db
- __MACOSX/Figure 6/Figue 6 C/._Thumbs.db
- Figure 6/Figue 6 C/CPSF6 CA quantification.xlsx
- __MACOSX/Figure 6/Figue 6 C/._CPSF6 CA quantification.xlsx
- Figure 6/Figue 6 C/PF74.tiff
- __MACOSX/Figure 6/Figue 6 C/._PF74.tiff
- Figure 6/Figure 6B/Number of LRT per cell.xlsx
- __MACOSX/Figure 6/Figure 6B/._Number of LRT per cell.xlsx
- Figure 6/Figure 6B/Number of ERT per cell.xlsx
- __MACOSX/Figure 6/Figure 6B/._Number of ERT per cell.xlsx
- Figure 6/Figure 6B/Number of CPSF6 clusters per cell.xlsx
- __MACOSX/Figure 6/Figure 6B/._Number of CPSF6 clusters per cell.xlsx
