# Supplementary material for: In vivo HIV-1 nuclear condensates safeguard against cGAS and license reverse transcription
Source: EMBO J. 2024 Dec 2;44(1):166–99. doi: 10.1038/s44318-024-00316-w (PMC11697293; doi:10.1038/s44318-024-00316-w)
Supplement: Supplementary file 20 — Source data Fig. 6 [file 44318_2024_316_MOESM20_ESM.zip › Figure 6/Figure 6A/GFP quantification Flow cytometry.xlsx]

## Sheet: Feuil1
Sample name	All events
	Total # of events	Singlets
		# of singlets	Live cells
			# of live cells	# of GFP positive cells	Mean GFP intensity	SD GFP intensity	% GFP + cells
HIV1	51488	50606	27716	6421	2330	2865	23.2
HIV1 NEV	51089	49721	33098	6	1857	887	0.018
HIV1 NEV washout	53334	50858	34980	2616	1748	2165	7.48
HIV1 NEV washout PF74	55108	52347	33262	5	2064	1192	0.015
