# Supplementary material for: In vivo HIV-1 nuclear condensates safeguard against cGAS and license reverse transcription
Source: EMBO J. 2024 Dec 2;44(1):166–99. doi: 10.1038/s44318-024-00316-w (PMC11697293; doi:10.1038/s44318-024-00316-w)
Supplement: Supplementary file 20 — Source data Fig. 6 [file 44318_2024_316_MOESM20_ESM.zip › Figure 6/Figue 6 C/CPSF6 CA quantification.xlsx]

## Sheet: Sheet1
W/O PF74		PF74
# of CPSF6 clusters per cell	# of CA puncta per cell	# of CPSF6 clusters per cell	# of CA puncta per cell
2	0	0	3
5	0	0	3
2	0	0	2
3	0	0	1
1	0	0	1
1	2	0	2
1	0	0	2
3	0	0	1
2	0	0	4
4	0	0	4
2	0	0	2
2	0	0	3
2	0	0	3
2	0	0	1
3	0	0	1
3	0	0	1
1	0	0	1
2	0	0	2
4	0	0	1
1	0	0	1
1	0	0	2
1	0	0	1
3	0	0	2
1	0	0	2
3	0	0	1
1	0	0	1
3	0	0	2
2	0	0	2
2	0	0	4
1	0	0	2
4	0	0	3
2	0	0	1
1	0	0	1
1	0	0	2
1	0	0	1
1	0	0	1
2	1	0	2
1	0	0	2
3	0	0	2
1	0	0	2
0	1	0	4
5	0	0	5
4	0	0	5
0	1	0	5
2	1
3	0
1	0
1	0
1	0
3	0
1	0
1	0
3	0
2	0
4	0
2	0
2	0
3	0
3	0
3	0
2	0
3	0
3	0
1	0
1	0
1	0
2	0
