# Supplementary material for: In vivo HIV-1 nuclear condensates safeguard against cGAS and license reverse transcription
Source: EMBO J. 2024 Dec 2;44(1):166–99. doi: 10.1038/s44318-024-00316-w (PMC11697293; doi:10.1038/s44318-024-00316-w)
Supplement: Supplementary file 20 — Source data Fig. 6 [file 44318_2024_316_MOESM20_ESM.zip › Figure 6/Figure 6B/Number of LRT per cell.xlsx]

## Sheet: Sheet1
HIV1	HIV1 NEV	HIV1 NEV washout	HIV NEV washout PF74
84.32	0	23.6	0
82.74	0	27.41	0
79.67	0	25.34	0
