# Supplementary material for: In vivo HIV-1 nuclear condensates safeguard against cGAS and license reverse transcription
Source: EMBO J. 2024 Dec 2;44(1):166–99. doi: 10.1038/s44318-024-00316-w (PMC11697293; doi:10.1038/s44318-024-00316-w)
Supplement: Supplementary file 20 — Source data Fig. 6 [file 44318_2024_316_MOESM20_ESM.zip › Figure 6/Figure 6B/Number of CPSF6 clusters per cell.xlsx]

## Sheet: Sheet1
HIV1	HIV1 NEV	HIV1 NEV washout	HIV NEV washout PF74
1	6	1	0
3	4	2	0
4	3	3	0
2	10	2	0
0	5	3	0
0	2	3	0
0	5	5	0
0	0	2	0
3	0	2	0
2	1	2	0
1	1	2	0
1	1	2	0
0	3	0	0
2	1	1	0
0	7	0	0
0	2	0	0
1	4	0	0
0	1	3	0
0	3	3	0
1	0	0	0
2	0	1	0
0	0	0	0
1	3	4	0
1	2	1	0
1	4	0	0
0	0	1	0
0	1	2	0
2	8	0	0
0	5	3	0
0	2	1	0
2	3	1	0
2	2	0	0
1	2	2	0
0	3	3	0
0	4	2	0
2	2	0	0
0	3	0	0
0	2	1	0
1	3	1	0
1	1	4	0
0	1	0	0
0	0	0	0
0	1	0	0
0	0	0	0
1	4	2	0
2	2	2	0
1	1	1	0
1	2	1	0
1	3	0	0
1	5	0	0
0	1	2	0
1	3	3	0
1	2	4	0
1	1	3	0
1	2	0	0
0	0	0	0
1	3	1	0
1	3	2	0
0	0	1	0
3	1	1	0
1	1	1	0
0	1	3	0
0	0	3	0
0	2	1	0
0	5	2	0
0	1	3	0
2	1	0	0
2	1	2	0
7	0	1	0
1	2	3	0
0	1	0	0
1	1	1	0
1	2	2	0
0	0	0	0
1	4	0	0
1	2	0	0
0	9	4	0
0	0	3	0
3	2	0	0
1	2	0	0
0	1	0	0
0	0	2	0
0	0	1	0
0	0	2	0
2	6	1	0
2	5	1	0
3	1	1	0
0	2	4	0
0	0	0	0
0	0	1	0
2	5	0	0
0	5	0	0
0	0	3	0
0	0	1	0
0	3	1	0
	3	0	0
	1	1	0
