# Supplementary material for: In vivo HIV-1 nuclear condensates safeguard against cGAS and license reverse transcription
Source: EMBO J. 2024 Dec 2;44(1):166–99. doi: 10.1038/s44318-024-00316-w (PMC11697293; doi:10.1038/s44318-024-00316-w)
Supplement: Supplementary file 21 — Source data Fig. 7 [file 44318_2024_316_MOESM21_ESM.zip]

Archive with 28 entries (23 files):
- Figure 7/
- __MACOSX/._Figure 7
- Figure 7/Figure 7D/
- __MACOSX/Figure 7/._Figure 7D
- Figure 7/Figure 7C/
- __MACOSX/Figure 7/._Figure 7C
- Figure 7/Figure 7B/
- __MACOSX/Figure 7/._Figure 7B
- Figure 7/Figure 7A/
- __MACOSX/Figure 7/._Figure 7A
- Figure 7/Figure 7D/Thumbs.db
- __MACOSX/Figure 7/Figure 7D/._Thumbs.db
- Figure 7/Figure 7D/cGAMP Figure 7D.xlsx
- __MACOSX/Figure 7/Figure 7D/._cGAMP Figure 7D.xlsx
- Figure 7/Figure 7D/CPSF6 western blot.tif
- __MACOSX/Figure 7/Figure 7D/._CPSF6 western blot.tif
- Figure 7/Figure 7C/cGAMP Figure 7C.xlsx
- __MACOSX/Figure 7/Figure 7C/._cGAMP Figure 7C.xlsx
- Figure 7/Figure 7B/Table Figure 7B.docx
- __MACOSX/Figure 7/Figure 7B/._Table Figure 7B.docx
- Figure 7/Figure 7A/Thumbs.db
- __MACOSX/Figure 7/Figure 7A/._Thumbs.db
- Figure 7/Figure 7A/Fig.7A.xlsx
- __MACOSX/Figure 7/Figure 7A/._Fig.7A.xlsx
- Figure 7/Figure 7A/Infected Nevirapine.tiff
- __MACOSX/Figure 7/Figure 7A/._Infected Nevirapine.tiff
- Figure 7/Figure 7A/Infected No drug.tiff
- __MACOSX/Figure 7/Figure 7A/._Infected No drug.tiff
