# Supplementary material for: In vivo HIV-1 nuclear condensates safeguard against cGAS and license reverse transcription
Source: EMBO J. 2024 Dec 2;44(1):166–99. doi: 10.1038/s44318-024-00316-w (PMC11697293; doi:10.1038/s44318-024-00316-w)
Supplement: Supplementary file 21 — Source data Fig. 7 [file 44318_2024_316_MOESM21_ESM.zip › Figure 7/Figure 7D/cGAMP Figure 7D.xlsx]

## Sheet: Sheet1
	Ctrl HIV/Ctrl NI	CPSF6 KO HIV / CPSF6 KO NI
Exp.1	0.859025	2.12928
	1.12224	1.58543
Exp. 2	0.766421	1.83939
	1.25013	2.05654
