# Supplementary material for: In vivo HIV-1 nuclear condensates safeguard against cGAS and license reverse transcription
Source: EMBO J. 2024 Dec 2;44(1):166–99. doi: 10.1038/s44318-024-00316-w (PMC11697293; doi:10.1038/s44318-024-00316-w)
Supplement: Supplementary file 21 — Source data Fig. 7 [file 44318_2024_316_MOESM21_ESM.zip › Figure 7/Figure 7C/cGAMP Figure 7C.xlsx]

## Sheet: Sheet1
HIV/NI	HIV+PF74/NI 2h
0.545084	3.47034
2.01213	3.1794
0.916764	6.30489
1.13938	2.25692
	6.92569
	7.93141
