# Supplementary material for: In vivo HIV-1 nuclear condensates safeguard against cGAS and license reverse transcription
Source: EMBO J. 2024 Dec 2;44(1):166–99. doi: 10.1038/s44318-024-00316-w (PMC11697293; doi:10.1038/s44318-024-00316-w)
Supplement: Supplementary file 21 — Source data Fig. 7 [file 44318_2024_316_MOESM21_ESM.zip › Figure 7/Figure 7A/Fig.7A.xlsx]

## Sheet: Sheet1
NEV+	NEV-
0	0
0	0
0	0
0	0
0	0
0	0
0	0
0	0
0	0
0	0
0	2
0	0
0	0
0	0
0	0
0	1
0	2
	0
	1
	0
	0
	0
	0
	0
	0
	0
	0
	3
	0
	0
	1
	0
	1
	1
	0
	0
	0
	0
	0
	2
	1
	0
	1
	0
	0
	2
	0
	0
	0
	1
	1
	0
	1
	0
	1
	0
	0
	0
	0
	1
	2
	1
	2
	0
	0
	0
	1
	0
	2
	0
	1
