# Supplementary material for: In vivo HIV-1 nuclear condensates safeguard against cGAS and license reverse transcription
Source: EMBO J. 2024 Dec 2;44(1):166–99. doi: 10.1038/s44318-024-00316-w (PMC11697293; doi:10.1038/s44318-024-00316-w)
Supplement: Supplementary file 22 — Source data Fig. 8 [file 44318_2024_316_MOESM22_ESM.zip]

Archive with 10 entries (7 files):
- Figure 8/
- __MACOSX/._Figure 8
- Figure 8/Figure 8A/
- __MACOSX/Figure 8/._Figure 8A
- Figure 8/Figure 8B/
- __MACOSX/Figure 8/._Figure 8B
- Figure 8/Figure 8A/all THP1 QRTPCR MxA_CXCL10_IFIT final.OPDX.xlsx
- __MACOSX/Figure 8/Figure 8A/._all THP1 QRTPCR MxA_CXCL10_IFIT final.OPDX.xlsx
- Figure 8/Figure 8B/all MDM_QRTPCR_CXCL10_IFIT2_MxA.xlsx
- __MACOSX/Figure 8/Figure 8B/._all MDM_QRTPCR_CXCL10_IFIT2_MxA.xlsx
