# Supplementary material for: In vivo HIV-1 nuclear condensates safeguard against cGAS and license reverse transcription
Source: EMBO J. 2024 Dec 2;44(1):166–99. doi: 10.1038/s44318-024-00316-w (PMC11697293; doi:10.1038/s44318-024-00316-w)
Supplement: Supplementary file 22 — Source data Fig. 8 [file 44318_2024_316_MOESM22_ESM.zip › Figure 8/Figure 8A/all THP1 QRTPCR MxA_CXCL10_IFIT final.OPDX.xlsx]

## Sheet: THP1
Biological replicate 1 +PF74				Biological replicate 2 +PF74				Biological replicate 1 -PF74				Biological replicate 2 -PF74
fold increase of CXCL10 mRNA
replicate 1	11.8182			replicate 1	377.317			replicate 1	0.633101			replicate 1	1.32907
replicate 2	12.7604			replicate 2	487.195			replicate 2	0.45748			replicate 2	1.31056
replicate 3	19.7451			replicate 3	225.722			replicate 3	1.90986			replicate 3	0.484396
replicate 4	18.2367			replicate 4	235.705			replicate 4	0.999562			replicate 4	0.875973
fold increase of IFIT2 mRNA
replicate 1	4.57796			replicate 1	31.2007			replicate 1	1.16304			replicate 1	1.13733
replicate 2	5.06477			replicate 2	37.4643			replicate 2	1.04673			replicate 2	1.52828
replicate 3	4.16957			replicate 3	17.2355			replicate 3	0.834224			replicate 3	0.499003
replicate 4	5.18516			replicate 4	25.7325			replicate 4	0.956009			replicate 4	0.835385
fold increase of MxA mRNA
replicate 1	2.62711			replicate 1	38.1349			replicate 1	1.06941			replicate 1	1.14965
replicate 2	3.38034			replicate 2	29.9253			replicate 2	1.11286			replicate 2	1.1207
replicate 3	6.43988			replicate 3	26.5371			replicate 3	0.844027			replicate 3	0.752077
replicate 4	7.25145			replicate 4	45.3206			replicate 4	0.973702			replicate 4	0.977574
