# Supplementary material for: In vivo HIV-1 nuclear condensates safeguard against cGAS and license reverse transcription
Source: EMBO J. 2024 Dec 2;44(1):166–99. doi: 10.1038/s44318-024-00316-w (PMC11697293; doi:10.1038/s44318-024-00316-w)
Supplement: Supplementary file 22 — Source data Fig. 8 [file 44318_2024_316_MOESM22_ESM.zip › Figure 8/Figure 8B/all MDM_QRTPCR_CXCL10_IFIT2_MxA.xlsx]

## Sheet: pool
	fold increase of CXCL10 mRNA of I+PF74								fold increase of CXCL10 mRNA of I -PF74
	donor 1	donor 2	donor 3	donor 4	donor 5	donor 6			donor 1	donor 2	donor 3	donor 4	donor 5	donor 6
replica 1	2.06884	2.72409	1.55209	4.00734	0.768164	5.05862		replica 1	0.883929	0.942159	0.952448	0.938194	0.989198	1.01519
replica 2	1.7846	3.16411	1.83067	3.97788	0.977529	5.09814		replica 2	0.997768	1.00514	1.08042	1.05902	1.05532	1.15159
replica 3	2.42863	2.64324	2.79907	4.75872	0.821242	4.83467		replica 3	1.1183	1.0527	0.967133	1.18696	1.10526	1.03084
	fold increase of IFIT2 mRNA of I+PF74								fold increase of IFIT2 mRNA of I -PF74
	donor 1	donor 2	donor 3	donor 4	donor 5	donor 6			donor 1	donor 2	donor 3	donor 4	donor 5	donor 6
replica 1	1.91863	1.7226	0.714559	1.52112	1.36375	1.42057		replica 1	0.981922	0.959383	0.962668	1.02349	0.996588	0.940571
replica 2	1.96694	1.78032	0.838691	1.49371	1.426	1.3387		replica 2	1.06755	0.967458	1.01049	1.11275	1.00498	0.987292
replica 3	2.00835		0.728882	1.64445	1.26755	1.38035		replica 3	0.950523	1.07316	1.02685	0.990765	1.11478	1.00328
	fold increase of MxA mRNA of I+PF74								fold increase of MxA mRNA of I-PF74
	donor 1	donor 2	donor 3	donor 4	donor 5	donor 6			donor 1	donor 2	donor 3	donor 4	donor 5	donor 6
replica 1	2.85599	1.59618	1.11856	2.22842	1.92998	0.929018		replica 1	1.01984	1.05258	1.07573	0.968898	0.978474	1.11027
replica 2	2.69608	1.88973	1.0306	1.73991	1.58084	0.972995		replica 2	0.952381	0.987361	0.916924	0.904808	0.917848	0.946358
replica 3	2.17158	1.72277		1.6596	2.13849	1.20662		replica 3	1.02778	0.960061	1.00734	0.976438	0.89247	1.03968
